# Supplementary material for: Title: Hypermethylation of miRNA Genes During Nodule Development
Source: Front Mol Biosci. 2021 Apr 13;8:616623. doi: 10.3389/fmolb.2021.616623 (PMC8076613; doi:10.3389/fmolb.2021.616623)
Supplement: Supplementary file 1 [file table1.xlsx]

## Sheet: Supplementary Table 2
Supplementary Table 2: Methylation level and sequence contexts of differentially methylated miRNAs identified in 22 dpi nodules.
Location	miRNA	Context	Methylation%	FDR	Methylated region
Chr01:22862601-22862800	gma-MIR4391	CpG	32.6087	0.008531	Promoter
Chr11:5846401-5846600	gma-MIR10191	CpG	52.9702	1.44952e-42	Promoter
Chr16:15914001-15914200	gma-MIR4361	CpG	-82.4074	5.37121e-07	Promoter
Chr17:23721201-23721400	gma-MIR2108a	CpG	100	1.1711e-09	Promoter
Chr17:23721401-23721600	gma-MIR2108a	CpG	87.931	3.72998e-38	Promoter
Chr17:23721601-23721800	gma-MIR2108a	CpG	88.3333	1.16576e-13	Promoter
Chr17:23721801-23722000	gma-MIR2108a	CpG	90.6977	1.10531e-35	Promoter
Chr01:27712201-27712400	gma-MIR10407a	CHH	-27.1895	0.005954	Promoter
Chr01:48946201-48946400	gma-MIR168b	CHH	34.0061	2.85987e-13	Promoter
Chr01:48946401-48946600	gma-MIR168b	CHH	56.184	6.77857e-11	Promoter
Chr01:6847801-6848000	gma-MIR4348d	CHH	63.6364	0.00948677	Promoter
Chr02:11081201-11081400	gma-MIR398b	CHH	46.382	3.42072e-32	Promoter
Chr02:26866201-26866400	gma-MIR4383	CHH	37.9404	1.69918e-06	Promoter
Chr02:27334801-27335000	gma-MIR4416c	CHH	25.2976	8.73188e-06	Promoter
Chr02:32509401-32509600	gma-MIR2107	CHH	32.8182	4.11502e-06	Promoter
Chr02:8700001-8700200	gma-MIR1512c	CHH	34.2979	2.04302e-06	Promoter
Chr04:22566801-22567000	gma-MIR4405b	CHH	31.1579	4.76138e-12	Promoter
Chr04:6001801-6002000	gma-MIR9763	CHH	38.8124	0.000311308	Promoter
Chr04:6002001-6002200	gma-MIR9763	CHH	29.7413	0.000269375	Promoter
Chr04:9839201-9839400	gma-MIR5775	CHH	62.201	0.000126117	Promoter
Chr05:19283201-19283400	gma-MIR2108b	CHH	77.6079	1.14264e-91	Promoter
Chr05:19283601-19283800	gma-MIR2108b	CHH	53.2239	1.22033e-29	Promoter
Chr06:47796401-47796600	gma-MIR5778	CHH	-33.9409	5.98763e-05	Promoter
Chr08:41425801-41426000	gma-MIR395e	CHH	29.1198	3.53486e-08	Promoter
Chr08:47702201-47702400	gma-MIR862b	CHH	79.4211	5.29952e-12	Promoter
Chr09:38837201-38837400	gma-MIR4375	CHH	31.0572	5.15042e-16	Promoter
Chr09:42023601-42023800	gma-MIR4354	CHH	25.8824	1.3563e-05	Promoter
Chr09:7524201-7524400	gma-MIR1518	CHH	26.0345	0.00684005	Promoter
Chr10:13442601-13442800	gma-MIR10188	CHH	25.6297	4.17388e-18	Promoter
Chr10:1367001-1367200	gma-MIR4393a	CHH	64.4898	0.000285988	Promoter
Chr10:4400401-4400600	gma-MIR10426	CHH	38.673	0.00429987	Promoter
Chr11:26806201-26806400	gma-MIR530c	CHH	26.1997	9.53455e-05	Promoter
Chr11:5846401-5846600	gma-MIR10191	CHH	47.8566	6.13883e-15	Promoter
Chr13:32881801-32882000	gma-MIR4389	CHH	26.4857	0.000148859	Promoter
Chr14:43676201-43676400	gma-MIR1517	CHH	50.3071	1.19147e-07	Promoter
Chr15:31453401-31453600	gma-MIR10407b	CHH	28.7592	0.000312542	Promoter
Chr15:44647201-44647400	gma-MIR9752	CHH	27.4084	5.54648e-21	Promoter
Chr15:44647401-44647600	gma-MIR9752	CHH	47.3318	2.3437e-16	Promoter
Chr16:17631601-17631800	gma-MIR2107	CHH	64.2708	1.09257e-05	Promoter
Chr16:25717001-25717200	gma-MIR4357	CHH	56.8103	0.00101074	Promoter
Chr17:17845401-17845600	gma-MIR1520e	CHH	34.6927	6.44484e-11	Promoter
Chr17:23720801-23721000	gma-MIR2108a	CHH	64.0883	2.38932e-85	Promoter
Chr17:23721001-23721200	gma-MIR2108a	CHH	62.3162	1.11843e-83	Promoter
Chr17:23721201-23721400	gma-MIR2108a	CHH	99.7743	1.49239e-224	Promoter
Chr17:23721401-23721600	gma-MIR2108a	CHH	91.4992	1.68775e-208	Promoter
Chr17:23721601-23721800	gma-MIR2108a	CHH	90.5393	7.3428e-132	Promoter
Chr17:23721801-23722000	gma-MIR2108a	CHH	87.5307	1.16621e-103	Promoter
Chr18:20909601-20909800	gma-MIR1511	CHH	25.4327	5.37822e-05	Promoter
Chr19:1832001-1832200	gma-MIR4413a	CHH	45.9959	5.05474e-37	Promoter
Chr19:1945601-1945800	gma-MIR5786	CHH	47.4459	2.27078e-09	Promoter
Chr20:44129001-44129200	gma-MIR4402	CHH	48.5045	6.37218e-07	Promoter
Chr02:11081201-11081400	gma-MIR398b	CHG	44.6165	0.000306341	Promoter
Chr02:32091601-32091800	gma-MIR10413a	CHG	-42.0267	0.000391877	Promoter
Chr03:19531401-19531600	gma-MIR5772	CHG	-78.1671	3.46519e-07	Promoter
Chr04:23727801-23728000	gma-MIR5368	CHG	30.368	4.18063e-05	Promoter
Chr05:19283201-19283400	gma-MIR2108b	CHG	83.3333	2.11735e-24	Promoter
Chr08:47680401-47680600	gma-MIR5037d	CHG	-54.7101	0.00221267	Promoter
Chr10:20731601-20731800	gma-MIR10427a	CHG	-35.8232	0.00895785	Promoter
Chr11:5846401-5846600	gma-MIR10191	CHG	53.913	5.66368e-27	Promoter
Chr16:17645001-17645200	gma-MIR2107	CHG	49.1402	0.00676686	Promoter
Chr16:17645401-17645600	gma-MIR2107	CHG	49.7657	0.00062664	Promoter
Chr17:21204601-21204800	gma-MIR10438	CHG	-69.9656	9.10807e-05	Promoter
Chr17:23720801-23721000	gma-MIR2108a	CHG	64.3137	7.15049e-11	Promoter
Chr17:23721001-23721200	gma-MIR2108a	CHG	67.6486	1.48733e-25	Promoter
Chr17:23721201-23721400	gma-MIR2108a	CHG	98.1273	2.11961e-35	Promoter
Chr17:23721401-23721600	gma-MIR2108a	CHG	92.3077	1.26229e-47	Promoter
Chr17:23721601-23721800	gma-MIR2108a	CHG	87.9121	8.00401e-34	Promoter
Chr17:23721801-23722000	gma-MIR2108a	CHG	89.5522	3.56087e-56	Promoter
Chr20:41469401-41469600	gma-MIR1531	CHG	54.6175	0.00510838	Promoter
Chr11:5846401-5846600	gma-MIR10191	CHG	58.6425	1.14105e-19	Primary transcript
Chr17:21204601-21204800	gma-MIR10438	CHG	-66.0782	0.000920533	Primary transcript
Chr11:4663201-4663400	gma-MIR1520p	CHH	28.2761	0.000938906	Primary transcript
Chr11:5846401-5846600	gma-MIR10191	CHH	56.485	5.52636e-10	Primary transcript
Chr11:5846401-5846600	gma-MIR10191	CpG	57.7552	9.73519e-35	Primary transcript
Chr16:15914001-15914200	gma-MIR4361	CpG	-82.5641	2.12861e-05	Primary transcript
